# Supplementary material for: One Health and Australian Aboriginal and Torres Strait Islander Communities: A One Health Pilot Study
Source: Int J Environ Res Public Health. 2023 Jul 20;20(14):6416. doi: 10.3390/ijerph20146416 (PMC10378938; doi:10.3390/ijerph20146416)
Supplement: Supplementary file 1 [file ijerph-20-06416-s001.zip]

Archive with 1 entries (1 files):
- ijerph-2432979-supplementary.pdf
